# Supplementary material for: Role of BCR-ABL1 isoforms on the prognosis of Philadelphia chromosome positive acute lymphoblastic leukemia in the tyrosine kinase inhibitor era: A meta-analysis
Source: PLoS One. 2020 Dec 18;15(12):e0243657. doi: 10.1371/journal.pone.0243657 (PMC7748129; doi:10.1371/journal.pone.0243657)
Supplement: S1 Data — (XLSX) [file pone.0243657.s003.xlsx]

## Sheet: Sheet1
First author	Year	Location	Region	Study	Time	Study design	Ethnicity	Number(with breakpoint)	Male/female	Age(years)	Age group	Age group-2	Treatment protocol	TKI	TKI-2	TKI timing	HSCT	HSCT%	Cohort	Follow-up	Breakpoint method	Test location	Disease stage	Endpoint	Multi/Univariate	Number	Breakpoint	p190	p210	p190+210	HR	lci	uci	lnHR	lnlci	lnuci	HR2	lci2	uci2	seHR2	lnHR2	lnlci2	lnuci2	selnHR2
Mizuta S (2012) [20]	2012	Japan	East Asia	JALSG Ph+ALL202	2002.09-2005.05	prospective	Asian	60(60)	32/28	37(15-64)	adult	15-39	chemo,TKI,HSCT	imatinib	1st-generation	induction	allo 60	1	transplant	31m(12-56m)	NA	NA	de novo	DFS	multivariate	60	60	42	18		0.31	0.12	0.83	-1.17118	-2.12026	-0.18633	3.2	1.21	8.5	1.85969	1.16315	0.19062	2.14007	0.497308
Rousselot P (2016) [21]	2016	Europe	Europe	EWALL-PH-01	2007.08-2010.07	prospective	Caucasian	71(71)	30/41	69(59-83)	adult	≥60	chemo,TKI,HSCT	dasatinib	2nd-generation	induction	allo 7	0.0985915	mix	32m(2-88m)	NA	NA	de novo	RFS	univariate	71	71	54	17		1.25	0.64	2.46	0.223144	-0.446287	0.900161	1.25	0.64	2.46	0.464286	0.223144	-0.446287	0.900161	0.343482
																								OS	univariate						1.32	0.67	2.6	0.277632	-0.400478	0.955511	1.32	0.67	2.6	0.492347	0.277632	-0.400478	0.955511	0.345916
Qiu LL (2016) [13]	2016	China	East Asia	NA	2005.01-2014.12	retrospective	Asian	65(65)	38/27	36(14-66)	adult	15-39	chemo,TKI,HSCT	imatinib	1st-generation	induction	NA	NA	mix	21.6m(0.8-124.7m)	PCR	central	de novo	EFS	survival curve	65	65	41	24		1.32	0.5	3.5	0.277632	-0.693147	1.25276	0.757576	0.285714	2	0.437318	-0.277632	-1.25276	0.693147	0.496406
																								OS	survival curve						0.99	0.15	6.25	-0.0100503	-1.89712	1.83258	1.0101	0.16	6.66667	1.65986	0.0100503	-1.83258	1.89712	0.951454
DeBoer R (2016) [22]	2016	USA	USA	CALGB 10001	2002.04-2010.04	retrospective	Caucasian	57(50)	25/32	44(22-58)	adult	40-59	chemo,TKI,HSCT	imatinib	1st-generation	induction	allo 15,auto 19	0.596491	mix	6.5yrs(NA)	NA	NA	de novo	DFS	survival curve	57	50	33	17		0.33	0.13	0.82	-1.10866	-2.04022	-0.198451	3.0303	1.21951	7.69231	1.65122	1.10866	0.198451	2.04022	0.469839
																								OS	survival curve						0.39	0.12	1.31	-0.941609	-2.12026	0.270027	2.5641	0.763359	8.33333	1.93112	0.941609	-0.270027	2.12026	0.609768
Short NJ (2017) [24]	2017	USA	USA	NA	2001.06-2016.01	retrospective	Caucasian	152(151)	NA	55(19-85)	adult	40-59	chemo,TKI,HSCT	imatinib/dasatinib/ponatinib	mix	induction	NA	NA	mix	43m(2-173m)	NA	NA	de novo	RFS	univariate	152	151	109	42		0.67	0.37	1.22	-0.400478	-0.994252	0.198851	1.49254	0.819672	2.7027	0.480365	0.400478	-0.198851	0.994252	0.304363
																								OS	univariate						0.57	0.3	1.07	-0.562119	-1.20397	0.0676586	1.75439	0.934579	3.33333	0.611927	0.562119	-0.0676586	1.20397	0.324396
Yu GP (2017) [23]	2017	China	East Asia	NA	2010.01-2016.01	retrospective	Asian	77(77)	52/25	30(13-59)	adult	15-39	chemo,TKI,HSCT	imatinib/dasatinib	mix	induction	allo 53	0.688312	mix	456d(59-2327d)	PCR	NA	de novo	DFS	univariate	77	77	51	26		1.54	0.57	4.17	0.431782	-0.562119	1.42792	0.65	0.24	1.76	0.387755	-0.430783	-1.42712	0.565314	0.508273
																								OS	univariate						1.67	0.57	4.76	0.512824	-0.562119	1.56025	0.6	0.21	1.75	0.392857	-0.510826	-1.56065	0.559616	0.540884
Fedullo AL (2019) [27]	2019	Italy	Europe	LAL0201B/LAL0904/LAL1205/LAL1509	NA	retrospective	Caucasian	116(115)	55/61	51(19-89)	adult	40-59	chemo,TKI,HSCT	imatinib/dasatinib	mix	induction	allo 35	0.301724	mix	NA	NA	NA	de novo	DFS	univariate	116	115	70	29	16	0.94	0.58	1.52	-0.0618754	-0.544727	0.41871	1.06383	0.657895	1.72414	0.272001	0.0618754	-0.41871	0.544727	0.245775
Huang AJ (2019) [25]	2019	China	East Asia	NA	2007.01-2017.12	retrospective	Asian	134(134)	71/63	38(14-60)	adult	15-39	chemo,TKI,HSCT	imatinib	1st-generation	induction	allo 60	0.447761	mix	32m(4-118m)	NA	NA	de novo	DFS	univariate	134	134	98	36		0.66	0.36	1.21	-0.415515	-1.02165	0.19062	1.51515	0.826446	2.77778	0.497789	0.415515	-0.19062	1.02165	0.309253
																								OS	univariate						0.75	0.39	1.42	-0.287682	-0.941609	0.350657	1.33333	0.704225	2.5641	0.474458	0.287682	-0.350657	0.941609	0.32966
Akahoshi Y (2019) [26]	2019	Japan	East Asia	NA	2001.01-2016.12	retrospective	Asian	850(832)	483/367	46(16-71)	adult	40-59	chemo,TKI,HSCT	imatinib/dasatinib	mix	NA	allo 850	1	transplant	1539d(91-5672d)	NA	NA	de novo	OS	univariate	850	832	639	169	24	1.01	0.74	1.37	0.00995033	-0.301105	0.314811	0.99	0.73	1.35	0.158163	-0.0100503	-0.314711	0.300105	0.156841
